# Supplementary material for: Effects of Different Light Qualities on Proliferation and Physiological Characteristics of Aquilaria sinensis Tissue-Cultured Seedlings
Source: Life (Basel). 2025 Nov 19;15(11):1770. doi: 10.3390/life15111770 (PMC12653676; doi:10.3390/life15111770)
Supplement: Supplementary file 1 [file life-15-01770-s001.zip]

Archive with 1 entries (1 files):
- life-3961264-supplementary.pdf
